# Supplementary material for: Fabrication of WO3 Quantum Dots with Different Emitting Colors and Their Utilization in Luminescent Woods
Source: Nanomaterials (Basel). 2024 May 27;14(11):936. doi: 10.3390/nano14110936 (PMC11173498; doi:10.3390/nano14110936)
Supplement: Supplementary file 1 [file nanomaterials-14-00936-s001.zip]

Archive with 1 entries (1 files):
- nanomaterials-2996174-supplementary.pdf
